# Supplementary material for: The secreted FoAPY1 peptidase promotes Fusarium oxysporum invasion
Source: Front Microbiol. 2022 Oct 19;13:1040302. doi: 10.3389/fmicb.2022.1040302 (PMC9626516; doi:10.3389/fmicb.2022.1040302)
Supplement: Supplementary file 5 [file Table_2.XLSX]

## Sheet: Down Classification
Subcellular localization	Number of proteins
chloroplast	52
nucleus	49
plasma membrane	31
cytoplasm	30
extracellular	10
mitochondria	7
vacuolar membrane	6
other	3

## Sheet: Down list
Subcellular localization	Protein accession	Protein description	Gene name	FoAPY1-GFP/GFP Ratio	FoAPY1-GFP/GFP P value	Regulated Type	MW [kDa]	Coverage [%]	Peptides	Unique peptides	PSMs	FoAPY1-GFP-1	FoAPY1-GFP-2	FoAPY1-GFP-3	GFP-1	GFP-2	GFP-3
chloroplast	Solyc10g083170.2.1	Uncharacterized protein	--	0.435629	1.23988e-07	Down	58.603	20.7	6	6	8	0.61	0.602	0.622	1.406	1.395	1.409
	Solyc06g084155.1.1	Uncharacterized protein	--	0.601859	1.4461e-06	Down	20.414	12.1	2	2	3	0.746	0.758	0.762	1.269	1.264	1.232
	Solyc07g043130.3.1	Uncharacterized protein	--	0.588173	8.85499e-06	Down	64.375	28.1	15	15	26	0.73	0.749	0.729	1.214	1.284	1.256
	Solyc07g061940.3.1.1	Uncharacterized protein	--	0.760526	3.67535e-06	Down	71.865	28.6	17	1	45	0.866	0.876	0.859	1.149	1.129	1.142
	Solyc08g006560.3.1	Uncharacterized protein	--	0.701328	9.74427e-05	Down	40.722	6.6	2	2	3	0.831	0.796	0.855	1.197	1.182	1.16
	Solyc08g059760.3.1	Uncharacterized protein	--	0.76322	4.96801e-05	Down	35.424	22.4	6	6	10	0.85	0.881	0.867	1.112	1.15	1.142
	Solyc08g079850.2.1	Uncharacterized protein	--	0.719379	3.8665e-05	Down	155.36	22.1	20	11	57	0.825	0.824	0.853	1.167	1.179	1.132
	Solyc08g083320.3.1	Uncharacterized protein	--	0.72186	8.37158e-06	Down	67.341	44.6	20	20	61	0.862	0.847	0.837	1.172	1.163	1.192
	Solyc09g010750.2.1	Uncharacterized protein	--	0.698703	0.00992233	Down	18.162	22.4	3	1	13	0.918	0.801	0.76	1.311	1.135	1.102
	Solyc09g010860.3.1	Uncharacterized protein	--	0.741469	9.3985e-05	Down	28.701	8	1	1	1	0.869	0.828	0.867	1.169	1.16	1.129
	Solyc09g014970.3.1	Uncharacterized protein	--	0.599519	9.01365e-08	Down	31.538	15.9	4	4	7	0.745	0.747	0.752	1.26	1.241	1.242
	Solyc09g059240.3.1	Uncharacterized protein	--	0.617694	0.000160128	Down	59.081	7.5	3	3	4	0.777	0.785	0.742	1.197	1.214	1.319
	Solyc09g092110.3.1	Uncharacterized protein	--	0.503886	1.33924e-05	Down	14.11	28.7	3	3	16	0.662	0.648	0.7	1.301	1.362	1.326
	Solyc10g045240.2.1	Uncharacterized protein	--	0.751963	0.00195567	Down	58.216	10.2	5	5	8	0.878	0.858	0.85	1.096	1.108	1.235
	Solyc10g078390.2.1	Uncharacterized protein	--	0.768282	0.000503245	Down	68.35	8.3	3	3	3	0.9	0.831	0.885	1.154	1.125	1.126
	Solyc10g086180.2.1	Uncharacterized protein	--	0.711334	0.00083412	Down	77.496	36.4	20	11	32	0.83	0.772	0.877	1.181	1.149	1.155
	Solyc11g009080.2.1	Uncharacterized protein	--	0.766432	1.98039e-05	Down	56.929	43.4	20	14	49	0.857	0.89	0.865	1.137	1.136	1.135
	Solyc11g012850.2.1	Uncharacterized protein	--	0.750583	5.51977e-05	Down	60.237	24.9	10	8	16	0.862	0.86	0.854	1.152	1.17	1.11
	Solyc11g056680.1.1.1	Uncharacterized protein	--	0.737937	8.86397e-05	Down	39.921	34.9	10	10	28	0.878	0.849	0.827	1.169	1.154	1.138
	Solyc11g066110.2.1	Uncharacterized protein	--	0.729612	0.00019475	Down	49.038	21.7	8	7	33	0.844	0.828	0.851	1.2	1.148	1.11
	Solyc12g011280.2.1	Uncharacterized protein	--	0.618623	8.60612e-05	Down	29.277	34.1	5	3	52	0.746	0.802	0.744	1.24	1.197	1.268
	Solyc12g014350.2.1	Uncharacterized protein	--	0.735176	0.0107571	Down	69.099	11	6	6	7	0.845	0.919	0.79	1.041	1.206	1.227
	Solyc12g056610.2.1	Uncharacterized protein	--	0.588576	0.000129145	Down	29.638	25.6	5	4	6	0.777	0.738	0.721	1.215	1.338	1.246
	Solyc12g089210.2.1	Uncharacterized protein	--	0.741061	0.000101755	Down	41.823	31.9	10	7	41	0.887	0.85	0.833	1.169	1.147	1.152
	Solyc06g083490.3.1	Uncharacterized protein	--	0.723046	0.000136904	Down	19.951	29.2	5	4	11	0.856	0.834	0.798	1.134	1.169	1.138
	Solyc06g069730.3.1	Uncharacterized protein	--	0.731573	0.000705935	Down	27.618	34.8	4	3	22	0.852	0.85	0.819	1.189	1.08	1.177
	Solyc08g076470.3.1	Uncharacterized protein	--	0.761119	7.02494e-06	Down	51.658	41.3	14	14	61	0.869	0.868	0.847	1.138	1.125	1.132
	Solyc06g051400.3.1	Uncharacterized protein	--	0.766432	8.5025e-05	Down	49.659	19.8	5	5	21	0.86	0.889	0.863	1.114	1.163	1.131
	Solyc01g005400.3.1	Uncharacterized protein	--	0.614251	0.000752847	Down	22.72	16	3	2	3	0.749	0.754	0.79	1.37	1.172	1.191
	Solyc01g006540.3.1	Uncharacterized protein	--	0.703452	4.83131e-06	Down	63.207	23.7	13	12	30	0.814	0.83	0.842	1.17	1.186	1.178
	Solyc01g056580.3.1	Uncharacterized protein	--	0.734236	0.00217092	Down	42.012	5.6	2	2	2	0.796	0.879	0.875	1.167	1.094	1.212
	Solyc01g087780.2.1.1	Uncharacterized protein	--	0.657049	0.000222657	Down	85.071	10	6	3	8	0.784	0.83	0.777	1.197	1.168	1.274
	Solyc01g087970.3.1	Uncharacterized protein	--	0.690562	0.000236188	Down	166.78	7.8	9	9	18	0.799	0.859	0.837	1.191	1.253	1.169
	Solyc01g096435.1.1	Uncharacterized protein	--	0.68352	4.62823e-05	Down	21.805	23.6	3	2	4	0.83	0.786	0.831	1.19	1.178	1.212
	Solyc06g053480.3.1	Uncharacterized protein	--	0.734664	9.9376e-06	Down	45.237	50.6	15	11	42	0.862	0.837	0.84	1.144	1.146	1.166
	Solyc02g062650.3.1	Uncharacterized protein	--	0.730172	0.00459466	Down	53.77	1.9	1	1	2	0.892	0.778	0.871	1.181	1.217	1.082
	Solyc02g064970.3.1	Uncharacterized protein	--	0.764654	0.000261709	Down	37.814	8.1	2	1	4	0.844	0.862	0.903	1.12	1.157	1.135
	Solyc02g080640.3.1	Uncharacterized protein	--	0.56652	5.85664e-06	Down	48.196	45.8	16	10	41	0.715	0.726	0.752	1.268	1.312	1.291
	Solyc02g081330.3.1	Uncharacterized protein	--	0.745738	0.000186166	Down	49.326	18	8	4	13	0.836	0.847	0.898	1.149	1.159	1.153
	Solyc02g084990.3.1	Uncharacterized protein	--	0.686154	0.000389952	Down	49.875	13.1	4	4	5	0.86	0.801	0.792	1.168	1.161	1.246
	Solyc01g104160.3.1	Uncharacterized protein	--	0.754805	0.00152994	Down	20.189	6.4	1	1	2	0.891	0.871	0.83	1.131	1.093	1.21
	Solyc03g082590.3.1	Uncharacterized protein	--	0.616067	5.70986e-06	Down	93.282	10.3	6	5	20	0.754	0.753	0.786	1.252	1.242	1.228
	Solyc03g082367.1.1	Uncharacterized protein	--	0.308456	0.00123157	Down	18.078	25.8	4	4	7	0.4	0.594	0.436	1.353	1.494	1.789
	Solyc05g009890.1.1.1	Uncharacterized protein	--	0.55176	0.000110149	Down	49.709	17.2	3	3	5	0.75	0.732	0.666	1.304	1.261	1.328
	Solyc05g005170.3.1	Uncharacterized protein	--	0.739105	0.00203896	Down	55.672	6.7	2	2	6	0.833	0.919	0.809	1.117	1.16	1.188
	Solyc04g082030.1.1.1	Uncharacterized protein	--	0.570091	0.000150933	Down	46.647	7.7	2	2	3	0.779	0.731	0.682	1.303	1.252	1.29
	Solyc04g008230.3.1	Uncharacterized protein	--	0.690323	0.000328581	Down	52.868	3.3	1	1	1	0.86	0.801	0.8	1.236	1.147	1.182
	Solyc04g076870.3.1	Uncharacterized protein	--	0.684343	1.2761e-05	Down	59.342	34.9	17	17	32	0.8	0.816	0.823	1.208	1.195	1.161
	Solyc03g123410.1.1.1	Uncharacterized protein	--	0.736918	2.39844e-05	Down	21.57	26.4	4	3	61	0.87	0.833	0.86	1.169	1.152	1.157
	Solyc03g114540.2.1	Uncharacterized protein	--	0.734781	0.000337755	Down	71.011	15.6	7	7	13	0.825	0.885	0.861	1.126	1.18	1.193
	Solyc03g113990.3.1	Uncharacterized protein	--	0.763289	5.54259e-05	Down	26.413	27	4	4	6	0.883	0.853	0.863	1.158	1.132	1.115
	Solyc03g097370.3.1	Uncharacterized protein	--	0.757956	2.23297e-05	Down	109.99	39	32	32	68	0.863	0.87	0.863	1.116	1.162	1.147
cytoplasm	Solyc08g005640.3.1	Uncharacterized protein	--	0.754733	8.19876e-05	Down	80.042	9.1	6	4	6	0.872	0.864	0.855	1.108	1.168	1.157
	Solyc05g046140.3.1	Uncharacterized protein	--	0.68474	0.000168327	Down	17.597	30.7	4	4	7	0.782	0.848	0.82	1.187	1.226	1.165
	Solyc06g066830.3.1	Uncharacterized protein	--	0.585853	9.23509e-05	Down	74.392	4.2	2	2	4	0.712	0.735	0.781	1.267	1.312	1.224
	Solyc06g068800.3.1	Uncharacterized protein	--	0.687098	2.44968e-05	Down	35.43	17.5	4	4	4	0.802	0.818	0.835	1.163	1.198	1.212
	Solyc06g035920.3.1	Uncharacterized protein	--	0.701182	6.32499e-05	Down	20.519	44.9	9	8	15	0.82	0.808	0.864	1.186	1.186	1.182
	Solyc08g023660.3.1	Uncharacterized protein	--	0.512776	1.50145e-05	Down	17.074	20.9	3	3	4	0.681	0.714	0.652	1.33	1.342	1.32
	Solyc12g049270.2.1	Uncharacterized protein	--	0.725709	0.00439846	Down	48.649	28	10	2	23	0.815	0.839	0.878	1.141	1.275	1.073
	Solyc10g005100.3.1	Uncharacterized protein	--	0.67381	2.4135e-06	Down	21.932	63.7	11	11	66	0.792	0.813	0.816	1.19	1.203	1.2
	Solyc10g008120.3.1	Uncharacterized protein	--	0.560352	0.000231582	Down	36.812	25	6	6	7	0.773	0.697	0.698	1.267	1.234	1.368
	Solyc11g044910.2.1	Uncharacterized protein	--	0.728113	3.24841e-05	Down	83.83	10.4	6	6	9	0.832	0.852	0.836	1.18	1.155	1.126
	Solyc12g008940.2.1	Uncharacterized protein	--	0.704186	4.74899e-05	Down	42.593	9.9	3	1	6	0.829	0.835	0.826	1.218	1.143	1.175
	Solyc05g012950.2.1	Uncharacterized protein	--	0.693326	0.000146519	Down	71.044	18	7	4	10	0.824	0.826	0.812	1.225	1.2	1.126
	Solyc12g099430.2.1	Uncharacterized protein	--	0.622814	0.000784052	Down	36.785	15.8	4	4	5	0.788	0.83	0.697	1.234	1.235	1.248
	Solyc09g015290.1.1.1	Uncharacterized protein	--	0.724207	0.000147559	Down	9.2583	11.2	1	1	4	0.875	0.815	0.823	1.144	1.16	1.166
	Solyc05g005130.2.1	Uncharacterized protein	--	0.72842	0.0149106	Down	132.32	1.7	2	1	2	0.904	0.829	0.807	1.156	1.028	1.303
	Solyc06g073320.3.1	Uncharacterized protein	--	0.577778	3.6438e-05	Down	48.657	2.1	1	1	1	0.709	0.742	0.759	1.233	1.315	1.277
	Solyc04g051800.3.1	Uncharacterized protein	--	0.59159	5.37288e-07	Down	78.753	43.3	23	23	38	0.758	0.747	0.746	1.285	1.268	1.252
	Solyc01g073710.2.1.1	Uncharacterized protein	--	0.555556	0.000443535	Down	15.271	10.8	1	1	1	0.678	0.681	0.796	1.267	1.274	1.338
	Solyc01g102310.3.1	Uncharacterized protein	--	0.682251	9.15632e-06	Down	82.234	71.1	40	40	136	0.829	0.804	0.804	1.21	1.188	1.174
	Solyc01g102585.1.1	Uncharacterized protein	--	0.60314	1.18207e-05	Down	103.53	24.4	21	17	41	0.758	0.736	0.734	1.266	1.198	1.23
	Solyc02g065000.1.1.1	Uncharacterized protein	--	0.663815	0.00023922	Down	19.211	8.1	1	1	2	0.777	0.85	0.778	1.212	1.235	1.176
	Solyc04g078730.2.1	Uncharacterized protein	--	0.674257	7.76276e-05	Down	232.69	1.4	2	2	3	0.83	0.821	0.777	1.205	1.223	1.173
	Solyc02g081190.3.1	Uncharacterized protein	--	0.73146	0.000104977	Down	36.361	40.9	11	5	59	0.84	0.839	0.846	1.109	1.154	1.189
	Solyc02g077110.3.1	Uncharacterized protein	--	0.556071	4.91744e-05	Down	90.899	3.8	2	2	2	0.716	0.737	0.704	1.314	1.222	1.343
	Solyc04g005695.1.1	Uncharacterized protein	--	0.574728	3.38724e-05	Down	16.774	73.5	9	8	54	0.738	0.746	0.731	1.324	1.312	1.218
	Solyc04g007010.3.1	Uncharacterized protein	--	0.49851	0.00252839	Down	16.613	34.9	4	3	9	0.696	0.665	0.647	1.611	1.263	1.154
	Solyc04g007790.3.1	Uncharacterized protein	--	0.597413	7.54492e-05	Down	16.824	46.9	10	10	76	0.752	0.72	0.791	1.226	1.278	1.284
	Solyc04g007795.1.1	Uncharacterized protein	--	0.692136	6.21576e-05	Down	11.008	34.7	3	2	13	0.829	0.848	0.805	1.168	1.19	1.228
	Solyc04g050950.3.1	Uncharacterized protein	--	0.720286	0.000539487	Down	17.153	15.6	2	2	2	0.847	0.828	0.846	1.229	1.169	1.102
	Solyc03g044930.2.1	Uncharacterized protein	--	0.418992	0.000230626	Down	16.942	18.4	2	1	7	0.636	0.632	0.519	1.434	1.462	1.369
extracellular	Solyc09g084465.1.1	Uncharacterized protein	--	0.597067	0.000339356	Down	27.496	44.7	6	6	16	0.781	0.774	0.684	1.282	1.216	1.252
	Solyc06g062370.3.1	Uncharacterized protein	--	0.599099	1.19647e-05	Down	29.469	34.3	7	7	12	0.77	0.726	0.765	1.256	1.27	1.248
	Solyc08g067030.3.1	Uncharacterized protein	--	0.743849	6.64815e-05	Down	40.756	37.2	11	11	45	0.863	0.866	0.841	1.12	1.159	1.176
	Solyc06g074000.1.1.1	Uncharacterized protein	--	0.715906	0.000295606	Down	50.088	17.1	7	7	10	0.794	0.85	0.818	1.133	1.114	1.192
	Solyc05g014000.3.1	Uncharacterized protein	--	0.623419	3.4534e-05	Down	44.277	8.7	3	2	6	0.747	0.783	0.786	1.262	1.255	1.198
	Solyc11g019910.1.1.1	Uncharacterized protein	--	0.718928	0.000287113	Down	21.56	29.6	5	4	6	0.808	0.84	0.874	1.206	1.159	1.143
	Solyc02g092670.2.1	Uncharacterized protein	--	0.750439	0.000248191	Down	157.96	18	16	13	43	0.846	0.844	0.875	1.164	1.094	1.16
	Solyc01g111145.1.1	Uncharacterized protein	--	0.703222	0.000206427	Down	47.034	2.6	1	1	2	0.849	0.84	0.799	1.21	1.194	1.134
	Solyc00g145170.2.1	Uncharacterized protein	--	0.565871	6.79213e-05	Down	15.409	12.7	2	2	4	0.74	0.734	0.708	1.29	1.216	1.35
	Solyc03g121900.1.1.1	Uncharacterized protein	--	0.6451	0.000534319	Down	11.48	9.4	1	1	2	0.756	0.753	0.854	1.191	1.225	1.247
mitochondria	Solyc11g011170.2.1	Uncharacterized protein	--	0.688989	0.000343419	Down	47.47	14.5	4	4	6	0.786	0.85	0.823	1.217	1.134	1.218
	Solyc07g047850.3.1	Uncharacterized protein	--	0.718954	0.000428902	Down	24.948	64.6	9	1	277	0.825	0.884	0.821	1.207	1.182	1.13
	Solyc06g059930.3.1	Uncharacterized protein	--	0.767695	0.00170083	Down	106.76	3	3	1	3	0.831	0.853	0.93	1.119	1.157	1.129
	Solyc06g009060.3.1	Uncharacterized protein	--	0.627192	8.76067e-05	Down	29.104	31.5	7	7	11	0.772	0.761	0.792	1.171	1.269	1.267
	Solyc06g068960.1.1.1	Uncharacterized protein	--	0.586533	4.06389e-05	Down	17.01	72.1	7	7	12	0.718	0.737	0.775	1.289	1.228	1.285
	Solyc02g087400.1.1.1	Uncharacterized protein	--	0.730515	1.31885e-06	Down	41.502	53.8	15	15	64	0.847	0.841	0.852	1.146	1.167	1.164
	Solyc05g052760.3.1	Uncharacterized protein	--	0.764535	4.99105e-06	Down	66.277	37	15	14	30	0.865	0.887	0.878	1.153	1.139	1.148
nucleus	Solyc07g065710.3.1	Uncharacterized protein	--	0.729047	3.26823e-05	Down	66.247	9.1	4	4	5	0.835	0.866	0.839	1.138	1.176	1.17
	Solyc04g081230.3.1	Uncharacterized protein	--	0.745807	0.00017417	Down	59.164	31.8	13	13	18	0.869	0.824	0.886	1.153	1.156	1.149
	Solyc04g080380.3.1	Uncharacterized protein	--	0.761766	5.9802e-05	Down	36.967	13.3	3	3	4	0.89	0.879	0.853	1.13	1.165	1.147
	Solyc05g013570.3.1	Uncharacterized protein	--	0.758559	0.000780226	Down	68.128	20.3	10	9	17	0.83	0.866	0.852	1.132	1.062	1.165
	Solyc05g046245.1.1	Uncharacterized protein	--	0.413801	0.000296032	Down	9.47	9.8	1	1	2	0.538	0.554	0.677	1.366	1.462	1.447
	Solyc06g007610.3.1	Uncharacterized protein	--	0.679067	3.50365e-05	Down	38.511	15.3	4	4	11	0.824	0.802	0.82	1.172	1.241	1.189
	Solyc06g061180.1.1.1	Uncharacterized protein	--	0.698703	0.000300998	Down	23.729	23.9	4	4	5	0.816	0.837	0.826	1.222	1.114	1.212
	Solyc06g083070.3.1	Uncharacterized protein	--	0.650959	0.00370207	Down	75.281	6	3	2	4	0.833	0.684	0.859	1.216	1.224	1.21
	Solyc07g052760.2.1.1	Uncharacterized protein	--	0.606645	0.00020987	Down	24.771	22.5	5	5	5	0.704	0.759	0.801	1.226	1.27	1.236
	Solyc08g005630.3.1	Uncharacterized protein	--	0.752838	0.000388484	Down	85.627	8.3	6	6	6	0.838	0.853	0.895	1.152	1.109	1.174
	Solyc09g083270.3.1	Uncharacterized protein	--	0.559814	0.026794	Down	41.735	10.4	2	2	3	0.517	0.69	0.955	1.235	1.292	1.335
	Solyc08g082010.3.1	Uncharacterized protein	--	0.740098	3.86747e-06	Down	153.46	35.9	38	38	66	0.857	0.845	0.858	1.147	1.169	1.143
	Solyc09g005980.3.1	Uncharacterized protein	--	0.254662	0.000472531	Down	38.388	9.5	3	3	4	0.426	0.372	0.431	2.017	1.403	1.406
	Solyc09g009030.3.1	Uncharacterized protein	--	0.468559	4.56482e-06	Down	29.988	21.3	6	6	13	0.643	0.636	0.636	1.41	1.37	1.307
	Solyc04g079920.3.1	Uncharacterized protein	--	0.7665	3.60804e-05	Down	100.01	2.6	2	2	2	0.88	0.858	0.875	1.112	1.149	1.148
	Solyc09g090200.3.1	Uncharacterized protein	--	0.754051	0.000384342	Down	63.075	20.8	9	6	13	0.855	0.901	0.85	1.146	1.12	1.19
	Solyc10g084320.2.1.1	Uncharacterized protein	--	0.562679	3.52388e-08	Down	79.096	11	6	5	10	0.724	0.718	0.717	1.269	1.282	1.286
	Solyc10g085560.2.1	Uncharacterized protein	--	0.600425	5.03962e-06	Down	33.571	11.1	3	3	4	0.753	0.742	0.768	1.233	1.284	1.252
	Solyc10g085910.2.1	Uncharacterized protein	--	0.73295	0.000924389	Down	32.119	9.8	2	2	3	0.833	0.859	0.855	1.141	1.234	1.1
	Solyc11g051160.2.1	Uncharacterized protein	--	0.758116	1.02193e-06	Down	65.694	61.8	32	30	120	0.864	0.869	0.859	1.15	1.135	1.134
	Solyc11g072390.2.1	Uncharacterized protein	--	0.733314	0.00405435	Down	73.828	3.1	2	1	2	0.894	0.78	0.875	1.116	1.231	1.129
	Solyc08g067090.3.1	Uncharacterized protein	--	0.765533	0.00317309	Down	49.851	12.7	5	4	5	0.923	0.83	0.859	1.112	1.202	1.098
	Solyc04g071970.3.1	Uncharacterized protein	--	0.539266	1.81128e-05	Down	50.303	16.5	6	6	10	0.71	0.732	0.673	1.324	1.288	1.31
	Solyc03g114410.3.1	Uncharacterized protein	--	0.758772	0.0105297	Down	110.15	4.2	3	3	3	0.821	0.802	0.972	1.156	1.15	1.114
	Solyc04g051820.3.1	Uncharacterized protein	--	0.557821	7.9499e-07	Down	11.316	28.6	2	2	4	0.714	0.728	0.719	1.315	1.286	1.273
	Solyc12g099970.2.1	Uncharacterized protein	--	0.68399	0.000426626	Down	31.272	2.8	1	1	1	0.78	0.836	0.832	1.181	1.255	1.143
	Solyc11g072710.2.1	Uncharacterized protein	--	0.628026	5.62455e-08	Down	153.77	12.5	13	12	33	0.784	0.779	0.772	1.241	1.237	1.24
	Solyc12g056510.2.1	Uncharacterized protein	--	0.689888	1.05408e-05	Down	68.517	10.2	7	6	8	0.803	0.839	0.814	1.196	1.181	1.183
	Solyc01g008230.3.1.1	Uncharacterized protein	--	0.741833	0.000933977	Down	26.086	9.6	2	1	3	0.888	0.841	0.837	1.119	1.219	1.121
	Solyc01g009680.3.1	Uncharacterized protein	--	0.491969	4.01449e-05	Down	103.12	14.6	10	1	41	0.657	0.63	0.704	1.337	1.392	1.318
	Solyc01g080780.2.1.1	Uncharacterized protein	--	0.74862	0.0253091	Down	121.23	6.6	6	6	7	0.853	0.747	0.976	1.074	1.208	1.159
	Solyc01g081570.3.1	Uncharacterized protein	--	0.763267	3.75554e-05	Down	47.604	9.9	3	3	12	0.85	0.872	0.867	1.118	1.118	1.156
	Solyc01g097330.3.1	Uncharacterized protein	--	0.766569	0.00309131	Down	48.614	5.9	1	1	1	0.898	0.898	0.818	1.199	1.094	1.117
	Solyc01g102970.3.1	Uncharacterized protein	--	0.722653	4.66125e-06	Down	98.238	12.7	9	9	14	0.825	0.846	0.846	1.15	1.168	1.165
	Solyc02g005480.3.1	Uncharacterized protein	--	0.610993	0.00505556	Down	27.079	13.4	2	2	4	0.78	0.816	0.694	1.078	1.294	1.376
	Solyc04g071360.3.1	Uncharacterized protein	--	0.754899	0.00368079	Down	62.909	12.1	5	4	7	0.882	0.8	0.899	1.16	1.076	1.183
	Solyc02g062740.3.1	Uncharacterized protein	--	0.673237	0.000627148	Down	68.034	2.2	1	1	1	0.746	0.841	0.838	1.222	1.203	1.177
	Solyc02g078580.1.1.1	Uncharacterized protein	--	0.713229	0.00219439	Down	71.587	2.3	1	1	2	0.779	0.847	0.881	1.142	1.247	1.126
	Solyc02g084390.3.1	Uncharacterized protein	--	0.636191	6.1419e-05	Down	115.67	1.2	1	1	1	0.773	0.813	0.759	1.192	1.239	1.255
	Solyc02g087710.3.1	Uncharacterized protein	--	0.581106	2.3522e-05	Down	71.084	20	9	9	12	0.777	0.716	0.746	1.291	1.292	1.27
	Solyc02g092560.3.1	Uncharacterized protein	--	0.764912	9.15726e-05	Down	66.663	28	13	12	23	0.849	0.88	0.887	1.157	1.118	1.145
	Solyc03g005900.3.1	Uncharacterized protein	--	0.694303	2.24868e-05	Down	31.276	37.7	7	7	14	0.81	0.825	0.827	1.217	1.165	1.164
	Solyc03g025850.3.1	Uncharacterized protein	--	0.599257	5.07033e-06	Down	21.85	41.1	11	10	31	0.75	0.746	0.762	1.269	1.278	1.221
	Solyc03g097490.3.1	Uncharacterized protein	--	0.701497	0.000205005	Down	60.261	6.8	3	2	4	0.816	0.856	0.812	1.207	1.204	1.13
	Solyc03g115940.3.1	Uncharacterized protein	--	0.605803	0.000524947	Down	54.503	7	2	2	2	0.702	0.808	0.766	1.19	1.259	1.308
	Solyc03g117510.3.1	Uncharacterized protein	--	0.635575	0.00025269	Down	49.128	6.5	2	2	3	0.825	0.753	0.766	1.203	1.196	1.289
	Solyc04g007820.3.1	Uncharacterized protein	--	0.754325	8.07091e-06	Down	16.77	25.9	4	4	11	0.87	0.867	0.879	1.171	1.16	1.137
	Solyc02g071320.3.1	Uncharacterized protein	--	0.623453	2.23524e-05	Down	42.023	53.1	16	16	45	0.762	0.772	0.784	1.236	1.2	1.282
	Solyc12g007060.1.1	Uncharacterized protein	--	0.49468	9.67389e-07	Down	10.537	12.4	1	1	1	0.677	0.662	0.66	1.373	1.349	1.319
other | Golgi apparatus	Solyc03g117810.3.1	Uncharacterized protein	--	0.734159	0.00253092	Down	29.07	12.2	2	2	3	0.814	0.843	0.892	1.157	1.232	1.083
other | cytoskeleton	Solyc01g005410.3.1	Uncharacterized protein	--	0.746013	0.000421562	Down	21.895	16.2	3	2	3	0.857	0.85	0.866	1.159	1.197	1.093
other | peroxisome	Solyc02g030480.3.1	Uncharacterized protein	--	0.754026	1.92943e-06	Down	39.56	25.6	7	7	10	0.868	0.851	0.856	1.138	1.132	1.145
plasma membrane	Solyc06g060620.3.1	Uncharacterized protein	--	0.480882	3.09348e-05	Down	61.379	5.9	2	2	2	0.674	0.62	0.668	1.36	1.306	1.414
	Solyc06g061100.3.1	Uncharacterized protein	--	0.756418	0.00223508	Down	77.011	5.2	1	1	1	0.813	0.876	0.904	1.098	1.196	1.134
	Solyc07g049290.3.1	Uncharacterized protein	--	0.717348	0.000575295	Down	120.02	8.3	7	7	14	0.836	0.807	0.9	1.201	1.162	1.182
	Solyc07g053540.1.1.1	Uncharacterized protein	--	0.587834	6.87414e-07	Down	26.426	10.9	3	3	7	0.756	0.741	0.745	1.255	1.289	1.27
	Solyc08g076310.3.1	Uncharacterized protein	--	0.758027	0.00056095	Down	94.019	4.5	4	4	4	0.89	0.861	0.846	1.184	1.093	1.149
	Solyc08g081190.3.1	Uncharacterized protein	--	0.58388	8.73148e-06	Down	30.752	20.6	6	1	34	0.756	0.744	0.724	1.305	1.253	1.251
	Solyc09g007910.3.1	Uncharacterized protein	--	0.646995	6.58325e-05	Down	154.73	31.7	22	12	35	0.774	0.776	0.818	1.19	1.262	1.208
	Solyc11g006040.2.1	Uncharacterized protein	--	0.674568	6.88103e-05	Down	102.01	11.4	8	7	12	0.803	0.837	0.779	1.181	1.186	1.219
	Solyc11g010200.2.1	Uncharacterized protein	--	0.7358	0.000166882	Down	29.107	49.4	12	1	96	0.825	0.884	0.856	1.138	1.173	1.175
	Solyc11g069430.2.1	Uncharacterized protein	--	0.710935	7.11132e-08	Down	30.672	23.7	5	5	38	0.84	0.836	0.84	1.173	1.186	1.18
	Solyc11g072990.2.1	Uncharacterized protein	--	0.766257	0.000275154	Down	102.74	8.8	4	4	6	0.838	0.892	0.886	1.154	1.144	1.116
	Solyc12g006050.2.1	Uncharacterized protein	--	0.618294	3.43683e-05	Down	65.322	6.4	3	3	4	0.797	0.766	0.742	1.236	1.222	1.27
	Solyc12g044330.2.1	Uncharacterized protein	--	0.688839	0.000520625	Down	25.075	4.4	1	1	4	0.852	0.812	0.78	1.177	1.132	1.239
	Solyc05g052350.3.1	Uncharacterized protein	--	0.70906	4.4566e-06	Down	89.335	11.9	8	8	15	0.819	0.832	0.83	1.179	1.146	1.174
	Solyc05g018300.3.1	Uncharacterized protein	--	0.747533	0.000596908	Down	119.92	14.5	13	13	15	0.899	0.815	0.862	1.162	1.154	1.13
	Solyc06g054270.3.1	Uncharacterized protein	--	0.76524	4.88354e-05	Down	53.684	4.5	2	2	2	0.864	0.88	0.867	1.112	1.136	1.164
	Solyc03g120980.3.1	Uncharacterized protein	--	0.726361	0.000781451	Down	232.41	9.8	15	10	25	0.814	0.873	0.848	1.144	1.118	1.228
	Solyc01g005830.3.1	Uncharacterized protein	--	0.598515	0.00348325	Down	29.788	13.2	2	2	3	0.754	0.662	0.841	1.144	1.295	1.332
	Solyc01g102610.3.1	Uncharacterized protein	--	0.581961	0.000372807	Down	83.095	6.8	3	3	3	0.702	0.788	0.736	1.35	1.28	1.195
	Solyc01g104950.3.1	Uncharacterized protein	--	0.709887	6.6962e-06	Down	85.206	34.6	19	18	65	0.828	0.847	0.838	1.173	1.201	1.166
	Solyc02g068080.3.1	Uncharacterized protein	--	0.613758	0.000252166	Down	86.467	7.1	3	2	3	0.716	0.791	0.786	1.303	1.226	1.207
	Solyc05g012790.3.1	Uncharacterized protein	--	0.759719	0.000310628	Down	69.755	2.2	1	1	1	0.867	0.866	0.866	1.188	1.138	1.095
	Solyc02g089120.3.1	Uncharacterized protein	--	0.768056	0.00010857	Down	28.24	3.7	1	1	1	0.87	0.887	0.859	1.157	1.146	1.103
	Solyc02g093970.3.1	Uncharacterized protein	--	0.760082	0.0122733	Down	67.404	4.4	1	1	1	0.885	0.822	0.894	1.059	1.091	1.272
	Solyc02g071720.3.1	Uncharacterized protein	--	0.732107	6.08376e-05	Down	78.939	8.2	5	5	12	0.848	0.851	0.848	1.172	1.12	1.187
	Solyc03g025720.3.1	Uncharacterized protein	--	0.310606	0.000416184	Down	56.404	12.2	6	6	8	0.383	0.504	0.548	1.566	1.56	1.494
	Solyc03g093830.3.1	Uncharacterized protein	--	0.743991	0.000853694	Down	33.985	11.2	3	3	4	0.845	0.85	0.874	1.086	1.158	1.209
	Solyc03g114560.3.1	Uncharacterized protein	--	0.668418	0.000162569	Down	61.114	9.2	4	4	6	0.826	0.801	0.79	1.184	1.268	1.164
	Solyc03g116730.3.1	Uncharacterized protein	--	0.685196	8.94604e-05	Down	44.451	8.3	3	3	4	0.818	0.821	0.814	1.164	1.166	1.25
	Solyc03g119930.1.1.1	Uncharacterized protein	--	0.708652	0.000165402	Down	49.015	3.5	2	2	3	0.855	0.8	0.843	1.207	1.172	1.146
	Solyc03g005960.3.1	Uncharacterized protein	--	0.638072	0.000583585	Down	107.56	4	4	4	5	0.731	0.795	0.817	1.25	1.271	1.151
vacuolar membrane	Solyc10g083290.2.1	Uncharacterized protein	--	0.70028	9.59163e-07	Down	122.98	15.2	11	11	19	0.836	0.823	0.841	1.195	1.192	1.183
	Solyc01g106470.3.1	Uncharacterized protein	--	0.745217	0.00248405	Down	46.954	6.5	3	3	3	0.821	0.864	0.886	1.073	1.158	1.219
	Solyc01g110000.3.1	Uncharacterized protein	--	0.699182	0.000365672	Down	81.367	3.9	2	1	2	0.784	0.861	0.835	1.144	1.199	1.204
	Solyc01g111660.3.1	Uncharacterized protein	--	0.594284	5.21063e-08	Down	32.73	13.4	3	3	34	0.744	0.739	0.742	1.248	1.258	1.238
	Solyc04g008260.3.1	Uncharacterized protein	--	0.728969	0.000138699	Down	37.523	8.5	3	3	5	0.834	0.858	0.847	1.209	1.139	1.135
	Solyc11g066520.2.1	Uncharacterized protein	--	0.75708	0.0253226	Down	51.546	10.6	3	3	5	0.813	0.796	0.984	1.088	1.092	1.245
