# Supplementary material for: The secreted FoAPY1 peptidase promotes Fusarium oxysporum invasion
Source: Front Microbiol. 2022 Oct 19;13:1040302. doi: 10.3389/fmicb.2022.1040302 (PMC9626516; doi:10.3389/fmicb.2022.1040302)
Supplement: Supplementary file 6 [file Table_3.XLSX]

## Sheet: Down
KEGG pathway	Mapping	Background	All Mapping	All Background	Fold Enrichment	Fisher's exact test p value	-log10(p value)	Related proteins
map00904 Diterpenoid biosynthesis	2	5	57	2888	20.27	0.00368453	2.43	Solyc08g005640.3.1 Solyc09g059240.3.1
map00196 Photosynthesis - antenna proteins	3	19	57	2888	8	0.00564527	2.25	Solyc06g069730.3.1 Solyc07g047850.3.1 Solyc12g011280.2.1
map00906 Carotenoid biosynthesis	3	22	57	2888	6.91	0.0086037	2.07	Solyc02g081330.3.1 Solyc04g071970.3.1 Solyc12g056610.2.1
map00073 Cutin, suberine and wax biosynthesis	2	12	57	2888	8.44	0.0222523	1.65	Solyc01g005400.3.1 Solyc01g005410.3.1
map00591 Linoleic acid metabolism	2	12	57	2888	8.44	0.0222523	1.65	Solyc01g006540.3.1 Solyc01g009680.3.1
map00940 Phenylpropanoid biosynthesis	4	69	57	2888	2.94	0.0456367	1.34	Solyc02g030480.3.1 Solyc02g064970.3.1 Solyc09g007910.3.1 Solyc10g086180.2.1

## Sheet: Down Pathway2Protein
KEGG pathway	Fisher's exact test p value	Fold Enrichment	Protein accession	Protein description	Gene name	FoAPY1-GFP/GFP Ratio	FoAPY1-GFP/GFP P value	Regulated Type	MW [kDa]	Coverage [%]	KEGG KO No.	Peptides	Unique peptides	PSMs	FoAPY1-GFP-1	FoAPY1-GFP-2	FoAPY1-GFP-3	GFP-1	GFP-2	GFP-3
map00040 Pentose and glucuronate interconversions	0.130414	3.17	Solyc04g008230.3.1	Uncharacterized protein	--	0.690323	0.000328581	Down	52.868	3.3	K01213	1	1	1	0.86	0.801	0.8	1.236	1.147	1.182
map00040 Pentose and glucuronate interconversions	0.130414	3.17	Solyc05g014000.3.1	Uncharacterized protein	--	0.623419	3.4534e-05	Down	44.277	8.7	K01728	3	2	6	0.747	0.783	0.786	1.262	1.255	1.198
map00053 Ascorbate and aldarate metabolism	0.164755	2.74	Solyc06g073320.3.1	Uncharacterized protein	--	0.577778	3.6438e-05	Down	48.657	2.1	K14190	1	1	1	0.709	0.742	0.759	1.233	1.315	1.277
map00053 Ascorbate and aldarate metabolism	0.164755	2.74	Solyc08g059760.3.1	Uncharacterized protein	--	0.76322	4.96801e-05	Down	35.424	22.4	K00434	6	6	10	0.85	0.881	0.867	1.112	1.15	1.142
map00061 Fatty acid biosynthesis	0.178917	2.6	Solyc06g053480.3.1	Uncharacterized protein	--	0.734664	9.9376e-06	Down	45.237	50.6	K03921	15	11	42	0.862	0.837	0.84	1.144	1.146	1.166
map00061 Fatty acid biosynthesis	0.178917	2.6	Solyc08g006560.3.1	Uncharacterized protein	--	0.701328	9.74427e-05	Down	40.722	6.6	K00648	2	2	3	0.831	0.796	0.855	1.197	1.182	1.16
map00073 Cutin, suberine and wax biosynthesis	0.0222523	8.44	Solyc01g005400.3.1	Uncharacterized protein	--	0.614251	0.000752847	Down	22.72	16	K17991	3	2	3	0.749	0.754	0.79	1.37	1.172	1.191
map00073 Cutin, suberine and wax biosynthesis	0.0222523	8.44	Solyc01g005410.3.1	Uncharacterized protein	--	0.746013	0.000421562	Down	21.895	16.2	K17991	3	2	3	0.857	0.85	0.866	1.159	1.197	1.093
map00196 Photosynthesis - antenna proteins	0.00564527	8	Solyc06g069730.3.1	Uncharacterized protein	--	0.731573	0.000705935	Down	27.618	34.8	K08910	4	3	22	0.852	0.85	0.819	1.189	1.08	1.177
map00196 Photosynthesis - antenna proteins	0.00564527	8	Solyc07g047850.3.1	Uncharacterized protein	--	0.718954	0.000428902	Down	24.948	64.6	K08913	9	1	277	0.825	0.884	0.821	1.207	1.182	1.13
map00196 Photosynthesis - antenna proteins	0.00564527	8	Solyc12g011280.2.1	Uncharacterized protein	--	0.618623	8.60612e-05	Down	29.277	34.1	K08909	5	3	52	0.746	0.802	0.744	1.24	1.197	1.268
map00360 Phenylalanine metabolism	0.0981383	3.75	Solyc09g007910.3.1	Uncharacterized protein	--	0.646995	6.58325e-05	Down	154.73	31.7	K10775	22	12	35	0.774	0.776	0.818	1.19	1.262	1.208
map00360 Phenylalanine metabolism	0.0981383	3.75	Solyc10g086180.2.1	Uncharacterized protein	--	0.711334	0.00083412	Down	77.496	36.4	K10775	20	11	32	0.83	0.772	0.877	1.181	1.149	1.155
map00480 Glutathione metabolism	0.31829	1.75	Solyc04g082030.1.1.1	Uncharacterized protein	--	0.570091	0.000150933	Down	46.647	7.7	K01581	2	2	3	0.779	0.731	0.682	1.303	1.252	1.29
map00480 Glutathione metabolism	0.31829	1.75	Solyc08g059760.3.1	Uncharacterized protein	--	0.76322	4.96801e-05	Down	35.424	22.4	K00434	6	6	10	0.85	0.881	0.867	1.112	1.15	1.142
map00500 Starch and sucrose metabolism	0.261367	1.69	Solyc01g005830.3.1	Uncharacterized protein	--	0.598515	0.00348325	Down	29.788	13.2	K19892	2	2	3	0.754	0.662	0.841	1.144	1.295	1.332
map00500 Starch and sucrose metabolism	0.261367	1.69	Solyc08g083320.3.1	Uncharacterized protein	--	0.72186	8.37158e-06	Down	67.341	44.6	K13679	20	20	61	0.862	0.847	0.837	1.172	1.163	1.192
map00500 Starch and sucrose metabolism	0.261367	1.69	Solyc10g083290.2.1	Uncharacterized protein	--	0.70028	9.59163e-07	Down	122.98	15.2	K01193	11	11	19	0.836	0.823	0.841	1.195	1.192	1.183
map00591 Linoleic acid metabolism	0.0222523	8.44	Solyc01g006540.3.1	Uncharacterized protein	--	0.703452	4.83131e-06	Down	63.207	23.7	K00454	13	12	30	0.814	0.83	0.842	1.17	1.186	1.178
map00591 Linoleic acid metabolism	0.0222523	8.44	Solyc01g009680.3.1	Uncharacterized protein	--	0.491969	4.01449e-05	Down	103.12	14.6	K00454	10	1	41	0.657	0.63	0.704	1.337	1.392	1.318
map00592 alpha-Linolenic acid metabolism	0.0919978	3.9	Solyc01g006540.3.1	Uncharacterized protein	--	0.703452	4.83131e-06	Down	63.207	23.7	K00454	13	12	30	0.814	0.83	0.842	1.17	1.186	1.178
map00592 alpha-Linolenic acid metabolism	0.0919978	3.9	Solyc01g009680.3.1	Uncharacterized protein	--	0.491969	4.01449e-05	Down	103.12	14.6	K00454	10	1	41	0.657	0.63	0.704	1.337	1.392	1.318
map00860 Porphyrin and chlorophyll metabolism	0.164755	2.74	Solyc04g076870.3.1	Uncharacterized protein	--	0.684343	1.2761e-05	Down	59.342	34.9	K02492	17	17	32	0.8	0.816	0.823	1.208	1.195	1.161
map00860 Porphyrin and chlorophyll metabolism	0.164755	2.74	Solyc11g012850.2.1	Uncharacterized protein	--	0.750583	5.51977e-05	Down	60.237	24.9	K13600	10	8	16	0.862	0.86	0.854	1.152	1.17	1.11
map00904 Diterpenoid biosynthesis	0.00368453	20.27	Solyc08g005640.3.1	Uncharacterized protein	--	0.754733	8.19876e-05	Down	80.042	9.1	K04121	6	4	6	0.872	0.864	0.855	1.108	1.168	1.157
map00904 Diterpenoid biosynthesis	0.00368453	20.27	Solyc09g059240.3.1	Uncharacterized protein	--	0.617694	0.000160128	Down	59.081	7.5	K17961	3	3	4	0.777	0.785	0.742	1.197	1.214	1.319
map00906 Carotenoid biosynthesis	0.0086037	6.91	Solyc02g081330.3.1	Uncharacterized protein	--	0.745738	0.000186166	Down	49.326	18	K02291	8	4	13	0.836	0.847	0.898	1.149	1.159	1.153
map00906 Carotenoid biosynthesis	0.0086037	6.91	Solyc04g071970.3.1	Uncharacterized protein	--	0.539266	1.81128e-05	Down	50.303	16.5	K09841	6	6	10	0.71	0.732	0.673	1.324	1.288	1.31
map00906 Carotenoid biosynthesis	0.0086037	6.91	Solyc12g056610.2.1	Uncharacterized protein	--	0.588576	0.000129145	Down	29.638	25.6	K09841	5	4	6	0.777	0.738	0.721	1.215	1.338	1.246
map00940 Phenylpropanoid biosynthesis	0.0456367	2.94	Solyc02g030480.3.1	Uncharacterized protein	--	0.754026	1.92943e-06	Down	39.56	25.6	K00083	7	7	10	0.868	0.851	0.856	1.138	1.132	1.145
map00940 Phenylpropanoid biosynthesis	0.0456367	2.94	Solyc02g064970.3.1	Uncharacterized protein	--	0.764654	0.000261709	Down	37.814	8.1	K00430	2	1	4	0.844	0.862	0.903	1.12	1.157	1.135
map00940 Phenylpropanoid biosynthesis	0.0456367	2.94	Solyc09g007910.3.1	Uncharacterized protein	--	0.646995	6.58325e-05	Down	154.73	31.7	K10775	22	12	35	0.774	0.776	0.818	1.19	1.262	1.208
map00940 Phenylpropanoid biosynthesis	0.0456367	2.94	Solyc10g086180.2.1	Uncharacterized protein	--	0.711334	0.00083412	Down	77.496	36.4	K10775	20	11	32	0.83	0.772	0.877	1.181	1.149	1.155
map01212 Fatty acid metabolism	0.31829	1.75	Solyc06g053480.3.1	Uncharacterized protein	--	0.734664	9.9376e-06	Down	45.237	50.6	K03921	15	11	42	0.862	0.837	0.84	1.144	1.146	1.166
map01212 Fatty acid metabolism	0.31829	1.75	Solyc08g006560.3.1	Uncharacterized protein	--	0.701328	9.74427e-05	Down	40.722	6.6	K00648	2	2	3	0.831	0.796	0.855	1.197	1.182	1.16
map04626 Plant-pathogen interaction	0.112605	2.16	Solyc02g065000.1.1.1	Uncharacterized protein	--	0.663815	0.00023922	Down	19.211	8.1	K13448	1	1	2	0.777	0.85	0.778	1.212	1.235	1.176
map04626 Plant-pathogen interaction	0.112605	2.16	Solyc05g005130.2.1	Uncharacterized protein	--	0.72842	0.0149106	Down	132.32	1.7	K13453	2	1	2	0.904	0.829	0.807	1.156	1.028	1.303
map04626 Plant-pathogen interaction	0.112605	2.16	Solyc06g068960.1.1.1	Uncharacterized protein	--	0.586533	4.06389e-05	Down	17.01	72.1	K13448	7	7	12	0.718	0.737	0.775	1.289	1.228	1.285
map04626 Plant-pathogen interaction	0.112605	2.16	Solyc11g072990.2.1	Uncharacterized protein	--	0.766257	0.000275154	Down	102.74	8.8	K15397	4	4	6	0.838	0.892	0.886	1.154	1.144	1.116
